# Supplementary material for: Effect of PbSO4-Oleate Coverage on Cesium Lead Halide Perovskite Quantum Dots to Control Halide Exchange Kinetics
Source: Nanomaterials (Basel). 2021 Sep 27;11(10):2515. doi: 10.3390/nano11102515 (PMC8538890; doi:10.3390/nano11102515)
Supplement: Supplementary file 1 [file nanomaterials-11-02515-s001.zip]

Archive with 1 entries (1 files):
- nanomaterials-1382342-supplementary.pdf
